# Supplementary material for: Impact of the Post-Transplant Period and Lifestyle Diseases on Human Gut Microbiota in Kidney Graft Recipients
Source: Microorganisms. 2020 Nov 4;8(11):1724. doi: 10.3390/microorganisms8111724 (PMC7694191; doi:10.3390/microorganisms8111724)
Supplement: Supplementary file 1 [file microorganisms-08-01724-s001.zip]

Archive with 22 entries (22 files):
- Figure S1.docx
- __MACOSX/._Figure S1.docx
- Figure S2.docx
- __MACOSX/._Figure S2.docx
- Figure S3.docx
- __MACOSX/._Figure S3.docx
- Figure S4.docx
- __MACOSX/._Figure S4.docx
- Figure S5.docx
- __MACOSX/._Figure S5.docx
- Nessrine et al. 2020 ALL Supplementary  Documents.docx
- __MACOSX/._Nessrine et al. 2020 ALL Supplementary  Documents.docx
- Table S1.docx
- __MACOSX/._Table S1.docx
- Table S2.docx
- __MACOSX/._Table S2.docx
- Table S3.docx
- __MACOSX/._Table S3.docx
- Table S4.docx
- __MACOSX/._Table S4.docx
- Table S5.docx
- __MACOSX/._Table S5.docx
